# Supplementary material for: Light-Emitting-Diode-Assisted, Fungal-Pigment-Mediated Biosynthesis of Silver Nanoparticles and Their Antibacterial Activity
Source: Polymers (Basel). 2022 Aug 1;14(15):3140. doi: 10.3390/polym14153140 (PMC9370687; doi:10.3390/polym14153140)
Supplement: Supplementary file 1 [file polymers-14-03140-s001.zip]

Archive with 1 entries (1 files):
- polymers-1747689 supplementary.pdf
